# Supplementary material for: Bacterial Cellulose Membranes Functionalized with In Situ Green-Synthesized Silver Nanoparticles for Antibacterial Applications
Source: Int J Mol Sci. 2026 Apr 28;27(9):3943. doi: 10.3390/ijms27093943 (PMC13163333; doi:10.3390/ijms27093943)
Supplement: Supplementary file 1 [file ijms-27-03943-s001.zip]

Archive with 1 entries (1 files):
- ijms-4126913-supplementary.pdf
